# Supplementary material for: Association between triglyceride glucose-body mass index and MASH, cardiovascular disease in MASLD patients: a cross-sectional study and machine learning analysis
Source: Metabol Open. 2025 Nov 19;28:100423. doi: 10.1016/j.metop.2025.100423 (PMC12670593; doi:10.1016/j.metop.2025.100423)
Supplement: Multimedia component 2 [file mmc2.zip]

Archive with 1 entries (1 files):
- r1.r
