# Supplementary material for: Association between triglyceride glucose-body mass index and MASH, cardiovascular disease in MASLD patients: a cross-sectional study and machine learning analysis
Source: Metabol Open. 2025 Nov 19;28:100423. doi: 10.1016/j.metop.2025.100423 (PMC12670593; doi:10.1016/j.metop.2025.100423)
Supplement: Multimedia component 2 [file mmc2.zip › r1.r]

# Load necessary libraries
library(survey)
library(rms) # For rcs function
source("svyggrcs2.2.R")

# Load and prepare data
data <- read.csv("your_data_file.csv")
# ... [Code for factor conversion] ...

# --- KEY STEP: Specify the NHANES Complex Survey Design ---
design_obj <- svydesign(ids = ~SDMVPSU,      # PSU (cluster) variable
                        strata = ~SDMVSTRA,  # Strata variable
                        weights = ~WTMECPRP, # Examination weight
                        nest = TRUE,
                        data = data)

# --- Survey-weighted Logistic Regression with RCS ---
# Model formula including rcs() for nonlinear terms
model_formula <- MASH ~ age + gender + rcs(TyG_BMI, 4) # + ... other covariates

# Fit the survey-weighted generalized linear model
svy_model <- svyglm(model_formula,
                    design = design_obj, # Using the survey design object here
                    family = quasibinomial())

# Summary of results (accounting for survey design)
summary(svy_model)
# ... [Code for generating RCS plots and ORs] ...
