# Supplementary material for: Association between triglyceride glucose-body mass index and MASH, cardiovascular disease in MASLD patients: a cross-sectional study and machine learning analysis
Source: Metabol Open. 2025 Nov 19;28:100423. doi: 10.1016/j.metop.2025.100423 (PMC12670593; doi:10.1016/j.metop.2025.100423)
Supplement: Multimedia component 3 [file mmc3.zip › r2.r]

# Load Required Libraries ------------------------------------------------------
# Data Wrangling and Visualization
library(tidyverse)
library(caret)

# Machine Learning Models
library(gbm)       # Gradient Boosting Machine
library(xgboost)   # XGBoost
library(randomForest) # Random Forest
library(kknn)      # K-Nearest Neighbors
library(nnet)      # Neural Network
library(e1071)     # Support Vector Machine
library(adabag)    # AdaBoost
library(lightgbm)  # LightGBM
library(catboost)  # CatBoost

# Model Evaluation and Explanation
library(pROC)      # ROC Analysis
library(rms)       # Calibration
library(rmda)      # Decision Curve Analysis
library(DMwR)      # SMOTE
library(shapviz)   # SHAP Values

# Set Random Seed for Reproducibility -----------------------------------------
set.seed(52)

# Data Preparation -------------------------------------------------------------
# Load the pre-processed dataset
# data <- read.csv("data.csv")

# Define final predictor variables based on feature selection
predictor_vars <- c("Age", "Diabetes", "ALT", "AST", "Insulin", "TyG_BMI")
outcome_var <- "Result" # High-risk MASH or CVD

# Factorize the outcome variable
data[[outcome_var]] <- factor(data[[outcome_var]], levels = c(0, 1), labels = c('No', 'Yes'))

# Split data into training (70%) and validation (30%) sets
train_index <- createDataPartition(y = data[[outcome_var]], p = 0.7, list = FALSE)
train_data <- data[train_index, ]
validation_data <- data[-train_index, ]

# Save the splits for reproducibility
# write.csv(train_data, "train_set.csv", row.names = FALSE)
# write.csv(validation_data, "validation_set.csv", row.names = FALSE)

# Handle Class Imbalance with SMOTE (on training set only) --------------------
# Apply SMOTE to the training data to balance the classes
formula <- as.formula(paste(outcome_var, "~ ."))
train_data_balanced <- SMOTE(formula, 
                             data = train_data, 
                             k = 5,
                             perc.over = 100,
                             perc.under = 200)

# Check the new class distribution
table(train_data_balanced[[outcome_var]])

# Machine Learning Model Training ----------------------------------------------
# Define models and their tuning grids
models <- c("glm", "svmRadial", "gbm", "nnet", "rf", "xgbTree", "kknn", "AdaBoost.M1")
model_names <- c("Logistic", "SVM", "GBM", "NeuralNetwork", "RandomForest", 
                 "Xgboost", "KNN", "Adaboost")

# Example tuning grid for GBM
gbm_grid <- expand.grid(n.trees = 100, 
                        interaction.depth = c(2, 3),
                        shrinkage = c(0.1, 0.01),
                        n.minobsinnode = 5)

# Configure cross-validation for hyperparameter tuning
train_control <- trainControl(method = 'repeatedcv',
                              number = 10,
                              repeats = 5,
                              classProbs = TRUE,
                              summaryFunction = twoClassSummary,
                              savePredictions = 'final')

# Train multiple models
trained_models <- list()
for(i in seq_along(models)) {
  model <- models[i]
  model_name <- model_names[i]
  
  trained_models[[model_name]] <- train(
    form = formula,
    data = train_data_balanced,
    method = model,
    tuneGrid = get(paste0(tolower(model), "_grid")), # Use predefined grid
    metric = 'ROC',
    trControl = train_control
  )
}

# Train additional models (LightGBM, CatBoost) with their native interfaces ----
# Example for LightGBM
# dtrain <- lgb.Dataset(data = as.matrix(train_data_balanced[predictor_vars]), 
#                       label = as.numeric(train_data_balanced[[outcome_var]]) - 1)
# ... [LightGBM parameter setup and training code] ...

# Model Validation and Evaluation ----------------------------------------------
# Generate predictions on the validation set
validation_predictions <- data.frame(Result = validation_data[[outcome_var]])

for(model_name in names(trained_models)) {
  probs <- predict(trained_models[[model_name]], 
                   newdata = validation_data, 
                   type = 'prob')$Yes
  validation_predictions[[model_name]] <- probs
}

# Calculate performance metrics
results <- data.frame()
for(model_name in names(trained_models)) {
  # ROC/AUC Analysis
  roc_obj <- roc(response = validation_predictions$Result, 
                 predictor = validation_predictions[[model_name]])
  auc_val <- auc(roc_obj)
  
  # Find optimal threshold (Youden's J statistic)
  best_thresh <- coords(roc_obj, "best", ret = "threshold", transpose = TRUE)
  
  # Calculate confusion matrix metrics
  pred_class <- factor(ifelse(validation_predictions[[model_name]] > best_thresh, "Yes", "No"),
                       levels = c("No", "Yes"))
  cm <- confusionMatrix(pred_class, validation_predictions$Result, positive = "Yes")
  
  # Brier Score
  brier_score <- mean((as.numeric(validation_predictions[[model_name]]) - 
                       as.numeric(validation_predictions$Result == "Yes"))^2)
  
  # Compile results
  results <- rbind(results, data.frame(
    Model = model_name,
    AUC = round(auc_val, 3),
    Brier_Score = round(brier_score, 3),
    Sensitivity = round(cm$byClass["Sensitivity"], 3),
    Specificity = round(cm$byClass["Specificity"], 3),
    Precision = round(cm$byClass["Precision"], 3),
    Threshold = round(best_thresh, 3)
  ))
}

# Generate Evaluation Plots ----------------------------------------------------
# 1. ROC Curves
roc_list <- lapply(names(trained_models), function(x) {
  roc(validation_predictions$Result, validation_predictions[[x]])
})
names(roc_list) <- names(trained_models)

# 2. Calibration Curves
calibration_data <- calibration(Result ~ ., 
                                data = validation_predictions, 
                                cuts = 10)

# 3. Decision Curve Analysis
dca_data <- validation_predictions
dca_data$Result <- ifelse(dca_data$Result == "Yes", 1, 0)

# Model Interpretation with SHAP -----------------------------------------------
# Example for a single model (e.g., XGBoost)
explainer <- shapviz(trained_models[["Xgboost"]], 
                     X = validation_data[predictor_vars])
# Generate SHAP summary plot
# sv_importance(explainer)
# sv_dependence(explainer, v = "TyG_BMI")
